# Supplementary material for: A new Xenicocephalus species from Ecuador (Heteroptera, Enicocephalomorpha, Enicocephalidae)
Source: Zookeys. 2018 Nov 15;(796):33–47. doi: 10.3897/zookeys.796.24538 (PMC6250771; doi:10.3897/zookeys.796.24538)
Supplement: XML Treatment for Xenicocephalus [file zookeys.796.24538-treatment1.xml]

<!DOCTYPE tp:taxon-treatment
  PUBLIC "-//TaxonX//DTD Taxonomic Treatment Publishing DTD v0 20100105//EN" "tax-treatment-NSO.dtd">
<tp:taxon-treatment xmlns:tp="http://www.plazi.org/taxpub"><tp:treatment-meta><kwd-group><label>Taxon classification</label><kwd><named-content xmlns:xlink="http://www.w3.org/1999/xlink" content-type="kingdom">Animalia</named-content></kwd><kwd><named-content xmlns:xlink="http://www.w3.org/1999/xlink" content-type="order">Hemiptera</named-content></kwd><kwd><named-content xmlns:xlink="http://www.w3.org/1999/xlink" content-type="family">Enicocephalidae</named-content></kwd></kwd-group><mixed-citation publication-type="journal"><person-group><name><surname>Štys</surname><given-names>Pavel</given-names></name><name><surname>Baňař</surname><given-names>Petr</given-names></name></person-group><article-title>A new <italic><tp:taxon-name><tp:taxon-name-part taxon-name-part-type="genus" reg="Xenicocephalus">Xenicocephalus</tp:taxon-name-part></tp:taxon-name></italic> species from Ecuador (<tp:taxon-name><tp:taxon-name-part taxon-name-part-type="suborder">Heteroptera</tp:taxon-name-part></tp:taxon-name>, <tp:taxon-name><tp:taxon-name-part taxon-name-part-type="infraorder">Enicocephalomorpha</tp:taxon-name-part></tp:taxon-name>, <tp:taxon-name><tp:taxon-name-part taxon-name-part-type="family">Enicocephalidae</tp:taxon-name-part></tp:taxon-name>)</article-title><source>Zookeys</source><day>15</day><month>11</month><year>2018</year><volume>2018</volume><issue>796</issue><fpage>33</fpage><lpage>47</lpage><pub-id pub-id-type="doi">10.3897/zookeys.796.24538</pub-id></mixed-citation></tp:treatment-meta><tp:nomenclature><label>Genus</label><tp:taxon-name>
                <tp:taxon-name-part taxon-name-part-type="genus" reg="Xenicocephalus">Xenicocephalus</tp:taxon-name-part>
              </tp:taxon-name><tp:taxon-authority>Wygodzinsky &amp; Schmidt, 1991</tp:taxon-authority></tp:nomenclature><tp:treatment-sec sec-type="type species" id="SECID0EEHAC"><title>Type species.</title><p><italic><tp:taxon-name><tp:taxon-name-part taxon-name-part-type="genus" reg="Xenicocephalus">Xenicocephalus</tp:taxon-name-part><tp:taxon-name-part taxon-name-part-type="species" reg="giganticus">giganticus</tp:taxon-name-part></tp:taxon-name></italic> Wygodzinsky &amp; Schmidt, 1991 by original designation.</p></tp:treatment-sec></tp:taxon-treatment>
